# Supplementary material for: A phase I study of AST1306, a novel irreversible EGFR and HER2 kinase inhibitor, in patients with advanced solid tumors
Source: J Hematol Oncol. 2014 Mar 11;7:22. doi: 10.1186/1756-8722-7-22 (PMC4007625; doi:10.1186/1756-8722-7-22)
Supplement: Additional file 2: Table S1 — Geometric Mean and CV Pharmacokinetic Parameters of AST1306 on Days 1 and 23-24 (ss) After Single and Multiple Oral Administration. [file 1756-8722-7-22-S2.xlsx]

## Sheet: Sheet1
Supplementary Table 1. Geometric Mean and CV Pharmacokinetic Parameters of AST1306 on Days 1 and 23-24 (ss) After Single and Multiple Oral Administration
	Dose Cohort (n=61)
	QD		BID					TID
	400mg (n=1)	800mg (n=3)	600mg (n=3)	800mg (n=3)	1000mg (n=5)	1200mg (n=3)	1500mg (n=5)	600mg (n=8)	800mg (n=7+6*)	1000mg (n=9)	1200mg (n=2)
Single-day dosea
λz (1/h)b	0.149	0.157 (18.6)	0.196 (12.2)	0.191 (11.3)	0.180 (27.4)	0.191 (11.5)	0.202 (13.3)	0.158 (31.5)	0.147 (38.6)	0.176 (28.8)	0.149 (35.6)
t1/2z (h)b	4.66	4.50 (16.8)	3.58 (11.4)	3.67 (11.9)	4.24 (41.9)	3.66 (11.7)	3.48 (12.8)	4.84 (34.3)	5.56 (51.6)	4.40 (42.8)	5.13 (40.7)
Tmax (h)b	2	1.83 (15.7)	3.00 (33.3)	2.50 (52.9)	2.33 (42.1)	2.17 (35.3)	1.92 (30.5)	3.06 (65.7)	2.65 (43.8)	2.39 (92.9)	3.67 (103.3)
Cmax (ng/mL)b	22.6	67.7 (31.8)	15.3 (75.4)	50.0 (16.0)	75.0 (52.1)	50.9 (70.6)	57.1 (61.2)	33.8 (49.7)	69.6 (121.4)	47.3 (85.7)	61.9 (112.8)
Cmax2 (ng/mL)b	-	-	58.2 (12.1)	74.3 (20.4)	68.6 (60.5)	122.0 (19.5)	103.0 (25.8)	75.5 (40.2)	127.0 (47.4)	115.0 (57.3)	292.0 (34.0)
Cmax3 (ng/mL)b	-	-	-	-	-	-	-	64.5 (69.4)	68.7 (81.8)	89.7 (42.1)	210.0 (81.5)
AUC0-24 h (h*ng/mL)b	116	201 (16.1)	350 (11.6)	630 (28.4)	696 (57.6)	1030 (43.2)	997 (37.4)	735 (45.1)	1150 (57.0)	1130 (61.9)	2780 (66.4)
AUC0-t (h*ng/mL)b	116	201 (16.1)	388 (14.8)	686 (30.0)	781 (54.7)	1270 (59.2)	1190 (41.1)	874 (54.5)	1320 (57.6)	1420 (61.4)	3820 (80.7)
AUC0-∞ (h*ng/mL)b	119	204 (15.7)	393 (15.3)	693 (29.9)	792 (54.1)	1280 (59.2)	1200 (41.2)	878 (54.1)	1330 (57.4)	1430 (61.0)	3830 (80.6)
Steady state (21 days of continuous dosing)a
λz (1/h)b	0.121	0.113 (43.3)	0.160 (29.5)	0.209 (5.7)	0.154 (37.1)	0.126 (29.7)	0.179 (14.5)	0.137 (27.2)	0.145 (16.9)	0.125 (35.5)	0.108 (55.9)
t1/2z (h)b	5.74	6.87 (37.9)	4.56 (27.2)	3.33 (5.6)	5.59 (67)	5.90 (34.1)	3.94 (12.3)	5.38 (26.7)	4.88 (16.7)	6.23 (35.1)	7.57 (55.9)
Tmax (h)b	1.5	2.00 (0)	2.83 (44.4)	1.17 (137.8)	1.50 (23.6)	2.67 (86.6)	1.20 (55.9)	1.69 (65.2)	1.64 (74.0)	1.72 (74.2)	0.25 (141.4)
Cmax (ng/mL)b	70.7	65.1 (62.9)	24.2 (20.3)	48.3 (56.2)	93.2 (93)	61.0 (78.6)	59.0 (42.6)	37.7 (51.2)	43.5 (36.2)	67.3 (74.7)	73.4 (77)
Cmax2 (ng/mL)b	-	-	48.5 (11)	71.0 (31)	96.5 (69.9)	43.6 (75.7)	100.0 (55.6)	68.9 (48.8)	115.0 (30.3)	87.8 (55.8)	93.1 (3.0)
Cmax3 (ng/mL)b	-	-	-	-	-	-	-	53.9 (42.4)	64.7 (55.5)	71.9 (76.8)	75.2 (37.3)
Cavg (ng/mL)b	13	13.1 (64.3)	10.6 (33.6)	17.2 (46.2)	27.6 (76.3)	19.7 (47.9)	19.8 (26.8)	21.7 (59.5)	22.3 (45.6)	37.6 (75.0)	30.8 (76.5)
C24 h (ng/mL)b	1.9	1.3 (73.0)	13.2 (79.8)	26.9 (68.5)	29.6 (130.0)	9.6 (83.8)	26.0 (21.4)	26.3 (60.7)	23.2 (42.8)	29.1 (77.1)	26.0 (71.1)
AUC0-24 h (h*ng/mL)b	313	314 (64.3)	379 (26.2)	742 (38.9)	924 (69.6)	534 (69.1)	853 (27.5)	780 (39.7)	913 (26.9)	1030 (44.1)	1060 (30.4)
AUC0-t (h*ng/mL)b	326	318 (62.6)	469 (32.8)	915 (32.1)	1120 (70.6)	605 (70.7)	1030 (22.0)	912 (40.4)	1040 (27.9)	1200 (46.8)	1230 (33.3)
AUC0-∞ (h*ng/mL)b	329	330 (63.7)	483 (34.3)	924 (32.2)	1150 (68.6)	623 (70.7)	1050 (22.1)	921 (39.8)	1050 (27.8)	1220 (47.0)	1240 (32.2)
CLss/F (L/h)b	1280	3240 (51.4)	5160 (37.3)	4440 (41.8)	5170 (84.9)	6080 (52.8)	6630 (23.0)	5980 (102.4)	5520 (50.6)	4650 (54.1)	6890 (76.5)
Fluctuation index (%)b	535	499 (7.4)	201 (25.7)	247 (12.6)	274 (22.6)	258 (34.1)	264 (45.2)	140 (35.8)	173 (30.7)	137 (41.9)	204 (6.3)
R_AUCb	2.81	2.16 (96.4)	1.09 (28.4)	1.21 (31.8)	1.41 (69.5)	0.49 (44.8)	0.87 (32.0)	1.05 (42.0)	1.00 (43.5)	1.15 (56.6)	0.63 (39.9)
R_Cmaxb	3.12	1.03 (70.4)	3.06 (102.5)	1.01 (65.7)	2.23 (114.8)	1.26 (29.4)	1.23 (38.1)	1.23 (54.7)	1.29 (62.7)	2.60 (110.6)	3.10 (31.9)
* 6 in food effect study
